# Supplementary material for: scNucMap: mapping the nucleosome landscapes at single-cell resolution
Source: Bioinformatics. 2025 May 27;41(6):btaf324. doi: 10.1093/bioinformatics/btaf324 (PMC12202765; doi:10.1093/bioinformatics/btaf324)
Supplement: btaf324_Supplementary_Data [file btaf324_supplementary_data.zip]

Archive with 2 entries (2 files):
- scNucMap_supplementary_publish.pdf
- scNucMap_Supplementary_Materials.pdf
